# Supplementary material for: Identification and functional characterization of prognosis-related ferroptosis-associated lncRNAs in colorectal cancer
Source: Front Immunol. 2025 Apr 29;16:1561210. doi: 10.3389/fimmu.2025.1561210 (PMC12069887; doi:10.3389/fimmu.2025.1561210)
Supplement: Supplementary file 1 [file Table1.xls]

## Sheet: Supplementary Table 1
Characteristics	high	low	P value
n	162	165
age, median (IQR)	68 (57.25, 77)	66 (57, 75)	0.464
gender, n (%)			0.242
FEMALE	72 (22%)	84 (25.7%)
MALE	90 (27.5%)	81 (24.8%)
Pathologic.stage, n (%)			0.127
Stage I	26 (8%)	33 (10.1%)
Stage II	55 (16.8%)	73 (22.3%)
Stage III	48 (14.7%)	38 (11.6%)
Stage IV	27 (8.3%)	17 (5.2%)
unknow	6 (1.8%)	4 (1.2%)
T.stage, n (%)			0.052
Tis	1 (0.3%)	0 (0%)
T1	3 (0.9%)	5 (1.5%)
T2	26 (8%)	34 (10.4%)
T3	104 (31.8%)	114 (34.9%)
T4	28 (8.6%)	12 (3.7%)
M.stage, n (%)			0.059
M0	111 (33.9%)	132 (40.4%)
M1	27 (8.3%)	17 (5.2%)
unknow	24 (7.3%)	16 (4.9%)
N.stage, n (%)			< 0.001
N0	87 (26.6%)	113 (34.6%)
N1	33 (10.1%)	40 (12.2%)
N2	42 (12.8%)	12 (3.7%)
