# Supplementary material for: Identification and functional characterization of prognosis-related ferroptosis-associated lncRNAs in colorectal cancer
Source: Front Immunol. 2025 Apr 29;16:1561210. doi: 10.3389/fimmu.2025.1561210 (PMC12069887; doi:10.3389/fimmu.2025.1561210)
Supplement: Supplementary file 2 [file Table2.xls]

## Sheet: Sheet1
Alternative gene names	LNCipedia gene ID
AP001469.3	Lnc-LSS-1
AC156455.1	Lnc-MLXIP-12
AC138028.6	Lnc-RNF166-1
AC078923.1	Lnc-KRR1-4
SFTA1P	Lnc-USP6NL-7
AC107308.1	Lnc-MSRB3-7
AL133477.1	_
AC073283.1	Lnc-EPCAM-6
AC119396.1	_
AL137782.1	_
AC104819.3	Lnc-PEX11G-4
FGF14-AS2	FGF14-AS2
AP003555.2	Lnc-FGF3-1
AC008760.1	Lnc-SH2D3A-2
AC007128.1	Lnc-NXPH1-2
