# Supplementary material for: Identification and functional characterization of prognosis-related ferroptosis-associated lncRNAs in colorectal cancer
Source: Front Immunol. 2025 Apr 29;16:1561210. doi: 10.3389/fimmu.2025.1561210 (PMC12069887; doi:10.3389/fimmu.2025.1561210)
Supplement: Supplementary file 3 [file Table3.xls]

## Sheet: qpcr primers
Lnc-SH2D3A-2	FP	TCAAGTCCAGTTTGTCGTGACT
	RP	TGGACAGAATGGCTTTTATTGGT
Lnc-LSS-1	FP	GTAAGATGTGGTATTTGTGGACCT
	RP	TCTGAATCCCACCAGCATCG
Lnc-PEX11G-4	FP	TTTGCCGCTTACTGGCTGAA
	RP	GTGGGTAGCACTCACTTAGCA
GAPDH	FP	GTCTCCTCTGACTTCAACAGCG
	RP	ACCACCCTGTTGCTGTAGCCAA

## Sheet: Target sequence
	Target sequence
Lnc-LSS-1	GCAACCATCACTGTTAATA
Lnc-PEX11G-4	CCCGAGTGCTGGAATTACA
Lnc-SH2D3A-2	CCTGATCCACTTTACAGAT
Ctrl	CCTAAGGTTAAGTCGCCCTCG
